# Supplementary material for: Integrating hybrid transfer learning with attention-enhanced deep learning models to improve breast cancer diagnosis
Source: PeerJ Comput Sci. 2024 Feb 28;10:e1850. doi: 10.7717/peerj-cs.1850 (PMC10909230; doi:10.7717/peerj-cs.1850)
Supplement: Supplemental Information 1 [file peerj-cs-10-1850-s001.py]

import keras
import matplotlib.pyplot as plt
import numpy as np
import os
import pandas as pd
import pathlib
import seaborn as sns
import tensorflow as tf
import tensorflow_addons as tfa

from keras.utils import plot_model
from imblearn.over_sampling import SMOTE
from keras.callbacks import ModelCheckpoint, EarlyStopping
from keras.layers import BatchNormalization, Conv2D, Conv2DTranspose, Dense, Dropout, Flatten, GlobalAveragePooling2D, Input, MaxPooling2D
from keras.models import Model, Sequential
from keras.preprocessing.image import ImageDataGenerator
from sklearn.metrics import classification_report, confusion_matrix, precision_recall_curve, roc_curve, roc_auc_score
from tensorflow.keras.applications import ResNet50V2, VGG16, InceptionV3
from tensorflow.keras.preprocessing.image import ImageDataGenerator
from keras.utils import load_img,img_to_array

folder = '/kaggle/input/breakhis/BreaKHis_v1/BreaKHis_v1/histology_slides/breast'
folder_path = pathlib.Path(folder)

photo = load_img('/kaggle/input/breakhis/BreaKHis_v1/BreaKHis_v1/histology_slides/breast/benign/SOB/adenosis/SOB_B_A_14-22549AB/100X/SOB_B_A-14-22549AB-100-001.png')
print(photo)
photo

<PIL.PngImagePlugin.PngImageFile image mode=RGB size=700x460 at 0x7E8F048B7ED0>

IMG_SIZE = 128
DIM = (IMG_SIZE, IMG_SIZE)

ZOOM = [.99, 1.01]
BRIGHT_RANGE = [0.8, 1.2]
HORZ_FLIP = True
FILL_MODE = "constant"
DATA_FORMAT = "channels_last"

train_generator = ImageDataGenerator(rescale = 1./255, brightness_range=BRIGHT_RANGE, zoom_range=ZOOM, 
                                     data_format=DATA_FORMAT, fill_mode=FILL_MODE, horizontal_flip=HORZ_FLIP)
train_data_gen = train_generator.flow_from_directory(directory=folder, target_size=DIM, batch_size=6500, shuffle=False)

Found 7909 images belonging to 2 classes.

train_data, train_labels = train_data_gen.next()

sm = SMOTE(random_state=42)

train_data, train_labels = sm.fit_resample(train_data.reshape(-1, IMG_SIZE * IMG_SIZE * 3), train_labels)

print(train_data.shape, train_labels.shape)

(8040, 49152) (8040, 1)

train_data = train_data.reshape(-1, IMG_SIZE, IMG_SIZE, 3)
print(train_data.shape, train_labels.shape)

(8040, 128, 128, 3) (8040, 1)

train_labels = train_labels.reshape(-1, 1)

for i in range(2):
    plt.subplot(2,2,1+i)
    plt.title(train_labels[i])
    plt.imshow(train_data[i])

/opt/conda/lib/python3.7/site-packages/matplotlib/text.py:1223: FutureWarning: elementwise comparison failed; returning scalar instead, but in the future will perform elementwise comparison
  if s != self._text:

from sklearn.model_selection import train_test_split

train_data, test_data, train_labels,test_labels = train_test_split(train_data, train_labels, test_size = 0.2, random_state=42)

train_data, val_data, train_labels,val_labels = train_test_split(train_data, train_labels, test_size = 0.2, random_state=42)

from keras.layers import MaxPool2D


act = 'relu'
IMAGE_SIZE = (128, 128)

cnn_model = Sequential([
Input(shape=(IMAGE_SIZE[0], IMAGE_SIZE[1], 3)),
Conv2D(16, 3, activation=act, padding='same'),
Conv2D(16, 3, activation=act, padding='same'),
BatchNormalization(),
MaxPool2D(),
Conv2D(32, 3, activation=act, padding='same'),
Conv2D(32, 3, activation=act, padding='same'),
BatchNormalization(),
MaxPool2D(),
Conv2D(64, 3, activation=act, padding='same'),
Conv2D(64, 3, activation=act, padding='same'),
Conv2D(64, 3, activation=act, padding='same'),
BatchNormalization(),
MaxPool2D(),
Dropout(0.2),
Conv2D(128, 3, activation=act, padding='same'),
Conv2D(128, 3, activation=act, padding='same'),
Conv2D(128, 3, activation=act, padding='same'),
BatchNormalization(),
    MaxPool2D(),
Dropout(0.2),
Conv2D(256, 3, activation=act, padding='same'),
Conv2D(256, 3, activation=act, padding='same'),
Conv2D(256, 3, activation=act, padding='same'),
BatchNormalization(),
MaxPool2D(),
Dropout(0.2),
Flatten(),
Dense(512, activation=act),
BatchNormalization(),
Dropout(0.7),
Dense(128, activation=act),
BatchNormalization(),
Dropout(0.5),
Dense(64, activation=act),
BatchNormalization(),
Dropout(0.3),
Dense(1, activation='sigmoid')
], name='cnn_model')

# Compile the model
cnn_model.compile(optimizer='adam', loss='binary_crossentropy', metrics=['accuracy'])

cnn_model.summary()

Model: "cnn_model"
_________________________________________________________________
 Layer (type)                Output Shape              Param #   
=================================================================
 conv2d (Conv2D)             (None, 128, 128, 16)      448       
                                                                 
 conv2d_1 (Conv2D)           (None, 128, 128, 16)      2320      
                                                                 
 batch_normalization (BatchN  (None, 128, 128, 16)     64        
 ormalization)                                                   
                                                                 
 max_pooling2d (MaxPooling2D  (None, 64, 64, 16)       0         
 )                                                               
                                                                 
 conv2d_2 (Conv2D)           (None, 64, 64, 32)        4640      
                                                                 
 conv2d_3 (Conv2D)           (None, 64, 64, 32)        9248      
                                                                 
 batch_normalization_1 (Batc  (None, 64, 64, 32)       128       
 hNormalization)                                                 
                                                                 
 max_pooling2d_1 (MaxPooling  (None, 32, 32, 32)       0         
 2D)                                                             
                                                                 
 conv2d_4 (Conv2D)           (None, 32, 32, 64)        18496     
                                                                 
 conv2d_5 (Conv2D)           (None, 32, 32, 64)        36928     
                                                                 
 conv2d_6 (Conv2D)           (None, 32, 32, 64)        36928     
                                                                 
 batch_normalization_2 (Batc  (None, 32, 32, 64)       256       
 hNormalization)                                                 
                                                                 
 max_pooling2d_2 (MaxPooling  (None, 16, 16, 64)       0         
 2D)                                                             
                                                                 
 dropout (Dropout)           (None, 16, 16, 64)        0         
                                                                 
 conv2d_7 (Conv2D)           (None, 16, 16, 128)       73856     
                                                                 
 conv2d_8 (Conv2D)           (None, 16, 16, 128)       147584    
                                                                 
 conv2d_9 (Conv2D)           (None, 16, 16, 128)       147584    
                                                                 
 batch_normalization_3 (Batc  (None, 16, 16, 128)      512       
 hNormalization)                                                 
                                                                 
 max_pooling2d_3 (MaxPooling  (None, 8, 8, 128)        0         
 2D)                                                             
                                                                 
 dropout_1 (Dropout)         (None, 8, 8, 128)         0         
                                                                 
 conv2d_10 (Conv2D)          (None, 8, 8, 256)         295168    
                                                                 
 conv2d_11 (Conv2D)          (None, 8, 8, 256)         590080    
                                                                 
 conv2d_12 (Conv2D)          (None, 8, 8, 256)         590080    
                                                                 
 batch_normalization_4 (Batc  (None, 8, 8, 256)        1024      
 hNormalization)                                                 
                                                                 
 max_pooling2d_4 (MaxPooling  (None, 4, 4, 256)        0         
 2D)                                                             
                                                                 
 dropout_2 (Dropout)         (None, 4, 4, 256)         0         
                                                                 
 flatten (Flatten)           (None, 4096)              0         
                                                                 
 dense (Dense)               (None, 512)               2097664   
                                                                 
 batch_normalization_5 (Batc  (None, 512)              2048      
 hNormalization)                                                 
                                                                 
 dropout_3 (Dropout)         (None, 512)               0         
                                                                 
 dense_1 (Dense)             (None, 128)               65664     
                                                                 
 batch_normalization_6 (Batc  (None, 128)              512       
 hNormalization)                                                 
                                                                 
 dropout_4 (Dropout)         (None, 128)               0         
                                                                 
 dense_2 (Dense)             (None, 64)                8256      
                                                                 
 batch_normalization_7 (Batc  (None, 64)               256       
 hNormalization)                                                 
                                                                 
 dropout_5 (Dropout)         (None, 64)                0         
                                                                 
 dense_3 (Dense)             (None, 1)                 65        
                                                                 
=================================================================
Total params: 4,129,809
Trainable params: 4,127,409
Non-trainable params: 2,400
_________________________________________________________________

plot_model(cnn_model)

tf.keras.backend.set_image_data_format('channels_first')

# Fit the model to the training data
history = cnn_model.fit(train_data, train_labels, epochs=50, verbose=1)

# Store accuracy and loss history for each epoch
cnn_accuracy_history = history.history['accuracy']
cnn_loss_history = history.history['loss']

Epoch 1/50


loss, accuracy = cnn_model.evaluate(test_data, test_labels)
print("Accuracy: {:.2f}%".format(accuracy*100))

51/51 [==============================] - 1s 14ms/step - loss: 0.2926 - accuracy: 0.8850
Accuracy: 88.50%

y_pred = np.round(cnn_model.predict(test_data)).astype(int)

target_names = ['Benign', 'Malignant']
report = classification_report(test_labels, y_pred, target_names=target_names, output_dict=True)

for target_name in target_names:
    precision = report[target_name]['precision']
    recall = report[target_name]['recall']
    f1_score = report[target_name]['f1-score']
  
# Average precision, recall, and F1-score
avg_precision = report['weighted avg']['precision']
avg_recall = report['weighted avg']['recall']
avg_f1_score = report['weighted avg']['f1-score']

print('Average Precision: {:.2f}%'.format(avg_precision*100))
print('Average Recall: {:.2f}%'.format(avg_recall*100))
print('Average F1 Score: {:.2f}%'.format(avg_f1_score*100))

cnn_precision = avg_precision
cnn_recall = avg_recall
cnn_f1score = avg_f1_score

51/51 [==============================] - 1s 9ms/step
Average Precision: 88.63%
Average Recall: 88.50%
Average F1 Score: 88.48%

# Get predicted probabilities for test set
y_pred_prob = cnn_model.predict(test_data)

# Get false positive rate, true positive rate, and thresholds
fpr, tpr, thresholds = roc_curve(test_labels, y_pred_prob)

# Compute AUC score
roc_auc = roc_auc_score(test_labels, y_pred_prob)

# Plot ROC curve
plt.figure(figsize=(4,3))
plt.plot(fpr, tpr, label='ROC curve (AUC = {:.2f})'.format(roc_auc))
plt.plot([0, 1], [0, 1], 'k--', label='Random guess')
plt.xlim([0, 1])
plt.ylim([0, 1])
plt.xlabel('False Positive Rate')
plt.ylabel('True Positive Rate')
plt.title('ROC Curve')
plt.legend(loc='lower right')
plt.show()

51/51 [==============================] - 0s 9ms/step

y_scores = cnn_model.predict(test_data)
precision, recall, _ = precision_recall_curve(test_labels, y_scores)

plt.figure(figsize=(4,3)) # set figure size
plt.plot(recall, precision, color='b')
plt.xlabel('Recall')
plt.ylabel('Precision')
plt.title('Precision-Recall Curve')
plt.show()

51/51 [==============================] - 0s 9ms/step

# your code here
cm = confusion_matrix(test_labels, y_pred)
plt.figure(figsize=(4, 3))
sns.heatmap(cm, annot=True, fmt='g', cmap='Blues', xticklabels=target_names, yticklabels=target_names)
plt.xlabel('Predicted')
plt.ylabel('True')
plt.show()

from keras import backend as K

K.set_image_data_format('channels_last')
vgg_model = VGG16(weights='imagenet', include_top=False, input_shape=(128, 128, 3))

Downloading data from https://storage.googleapis.com/tensorflow/keras-applications/vgg16/vgg16_weights_tf_dim_ordering_tf_kernels_notop.h5
58889256/58889256 [==============================] - 0s 0us/step

for layer in vgg_model.layers:
    layer.trainable = False

vgg16_model = Sequential([
    vgg_model,
    Flatten(),
    BatchNormalization(),
    Dense(512, activation='relu'),
    BatchNormalization(),
    Dropout(0.5),
    Dense(256, activation='relu'),
    BatchNormalization(),
    Dropout(0.5),
    Dense(128, activation='relu'),
    BatchNormalization(),
    Dropout(0.5),
    Dense(64, activation='relu'),
    Dropout(0.5),
    BatchNormalization(),
    Dense(1, activation='sigmoid')        
], name="vgg16_model")

vgg16_model.compile(optimizer='adam', loss='binary_crossentropy', metrics=['accuracy'])
vgg16_model.summary()

Model: "vgg16_model"
_________________________________________________________________
 Layer (type)                Output Shape              Param #   
=================================================================
 vgg16 (Functional)          (None, 4, 4, 512)         14714688  
                                                                 
 flatten_1 (Flatten)         (None, 8192)              0         
                                                                 
 batch_normalization_8 (Batc  (None, 8192)             32768     
 hNormalization)                                                 
                                                                 
 dense_4 (Dense)             (None, 512)               4194816   
                                                                 
 batch_normalization_9 (Batc  (None, 512)              2048      
 hNormalization)                                                 
                                                                 
 dropout_6 (Dropout)         (None, 512)               0         
                                                                 
 dense_5 (Dense)             (None, 256)               131328    
                                                                 
 batch_normalization_10 (Bat  (None, 256)              1024      
 chNormalization)                                                
                                                                 
 dropout_7 (Dropout)         (None, 256)               0         
                                                                 
 dense_6 (Dense)             (None, 128)               32896     
                                                                 
 batch_normalization_11 (Bat  (None, 128)              512       
 chNormalization)                                                
                                                                 
 dropout_8 (Dropout)         (None, 128)               0         
                                                                 
 dense_7 (Dense)             (None, 64)                8256      
                                                                 
 dropout_9 (Dropout)         (None, 64)                0         
                                                                 
 batch_normalization_12 (Bat  (None, 64)               256       
 chNormalization)                                                
                                                                 
 dense_8 (Dense)             (None, 1)                 65        
                                                                 
=================================================================
Total params: 19,118,657
Trainable params: 4,385,665
Non-trainable params: 14,732,992
_________________________________________________________________

plot_model(vgg16_model)

# Fit the model to the training data
vgg16_history = vgg16_model.fit(train_data, train_labels, epochs=50, verbose=1)

# Store accuracy and loss history for each epoch
vgg16_accuracy_history = vgg16_history.history['accuracy']
vgg16_loss_history = vgg16_history.history['loss']

Epoch 1/50
161/161 [==============================] - 16s 57ms/step - loss: 0.7529 - accuracy: 0.5778
Epoch 2/50
161/161 [==============================] - 7s 44ms/step - loss: 0.5488 - accuracy: 0.7287
Epoch 3/50
161/161 [==============================] - 7s 46ms/step - loss: 0.4457 - accuracy: 0.8010
Epoch 4/50
161/161 [==============================] - 7s 45ms/step - loss: 0.3751 - accuracy: 0.8344
Epoch 5/50
161/161 [==============================] - 7s 45ms/step - loss: 0.3192 - accuracy: 0.8663
Epoch 6/50
161/161 [==============================] - 7s 45ms/step - loss: 0.2736 - accuracy: 0.8849
Epoch 7/50
161/161 [==============================] - 7s 44ms/step - loss: 0.2479 - accuracy: 0.8968
Epoch 8/50
161/161 [==============================] - 7s 44ms/step - loss: 0.2095 - accuracy: 0.9166
Epoch 9/50
161/161 [==============================] - 7s 44ms/step - loss: 0.1987 - accuracy: 0.9240
Epoch 10/50
161/161 [==============================] - 7s 45ms/step - loss: 0.1798 - accuracy: 0.9293
Epoch 11/50
161/161 [==============================] - 7s 43ms/step - loss: 0.1651 - accuracy: 0.9353
Epoch 12/50
161/161 [==============================] - 7s 44ms/step - loss: 0.1512 - accuracy: 0.9425
Epoch 13/50
161/161 [==============================] - 7s 44ms/step - loss: 0.1492 - accuracy: 0.9407
Epoch 14/50
161/161 [==============================] - 7s 44ms/step - loss: 0.1452 - accuracy: 0.9452
Epoch 15/50
161/161 [==============================] - 7s 46ms/step - loss: 0.1399 - accuracy: 0.9436
Epoch 16/50
161/161 [==============================] - 7s 46ms/step - loss: 0.1294 - accuracy: 0.9499
Epoch 17/50
161/161 [==============================] - 7s 44ms/step - loss: 0.1115 - accuracy: 0.9588
Epoch 18/50
161/161 [==============================] - 7s 44ms/step - loss: 0.1143 - accuracy: 0.9551
Epoch 19/50
161/161 [==============================] - 7s 45ms/step - loss: 0.1238 - accuracy: 0.9545
Epoch 20/50
161/161 [==============================] - 7s 44ms/step - loss: 0.1192 - accuracy: 0.9524
Epoch 21/50
161/161 [==============================] - 7s 44ms/step - loss: 0.1127 - accuracy: 0.9565
Epoch 22/50
161/161 [==============================] - 7s 44ms/step - loss: 0.0938 - accuracy: 0.9670
Epoch 23/50
161/161 [==============================] - 7s 45ms/step - loss: 0.1054 - accuracy: 0.9607
Epoch 24/50
161/161 [==============================] - 7s 44ms/step - loss: 0.1007 - accuracy: 0.9594
Epoch 25/50
161/161 [==============================] - 7s 44ms/step - loss: 0.1032 - accuracy: 0.9619
Epoch 26/50
161/161 [==============================] - 7s 44ms/step - loss: 0.1128 - accuracy: 0.9586
Epoch 27/50
161/161 [==============================] - 7s 44ms/step - loss: 0.1102 - accuracy: 0.9582
Epoch 28/50
161/161 [==============================] - 7s 44ms/step - loss: 0.0780 - accuracy: 0.9720
Epoch 29/50
161/161 [==============================] - 7s 44ms/step - loss: 0.0883 - accuracy: 0.9689
Epoch 30/50
161/161 [==============================] - 7s 44ms/step - loss: 0.1042 - accuracy: 0.9619
Epoch 31/50
161/161 [==============================] - 7s 44ms/step - loss: 0.0860 - accuracy: 0.9716
Epoch 32/50
161/161 [==============================] - 7s 44ms/step - loss: 0.0968 - accuracy: 0.9644
Epoch 33/50
161/161 [==============================] - 7s 44ms/step - loss: 0.0892 - accuracy: 0.9660
Epoch 34/50
161/161 [==============================] - 7s 44ms/step - loss: 0.0773 - accuracy: 0.9728
Epoch 35/50
161/161 [==============================] - 7s 44ms/step - loss: 0.0835 - accuracy: 0.9687
Epoch 36/50
161/161 [==============================] - 7s 44ms/step - loss: 0.0782 - accuracy: 0.9734
Epoch 37/50
161/161 [==============================] - 7s 44ms/step - loss: 0.0723 - accuracy: 0.9732
Epoch 38/50
161/161 [==============================] - 7s 44ms/step - loss: 0.0945 - accuracy: 0.9664
Epoch 39/50
161/161 [==============================] - 7s 44ms/step - loss: 0.0754 - accuracy: 0.9741
Epoch 40/50
161/161 [==============================] - 7s 44ms/step - loss: 0.0742 - accuracy: 0.9734
Epoch 41/50
161/161 [==============================] - 7s 44ms/step - loss: 0.0768 - accuracy: 0.9728
Epoch 42/50
161/161 [==============================] - 7s 44ms/step - loss: 0.0645 - accuracy: 0.9755
Epoch 43/50
161/161 [==============================] - 7s 44ms/step - loss: 0.0734 - accuracy: 0.9743
Epoch 44/50
161/161 [==============================] - 7s 44ms/step - loss: 0.0551 - accuracy: 0.9802
Epoch 45/50
161/161 [==============================] - 7s 44ms/step - loss: 0.0749 - accuracy: 0.9749
Epoch 46/50
161/161 [==============================] - 7s 45ms/step - loss: 0.0809 - accuracy: 0.9703
Epoch 47/50
161/161 [==============================] - 7s 44ms/step - loss: 0.0712 - accuracy: 0.9734
Epoch 48/50
161/161 [==============================] - 7s 44ms/step - loss: 0.0738 - accuracy: 0.9755
Epoch 49/50
161/161 [==============================] - 7s 44ms/step - loss: 0.0740 - accuracy: 0.9753
Epoch 50/50
161/161 [==============================] - 7s 45ms/step - loss: 0.0740 - accuracy: 0.9738

loss, accuracy = vgg16_model.evaluate(test_data, test_labels)
print("Accuracy: {:.2f}%".format(accuracy*100))

51/51 [==============================] - 3s 59ms/step - loss: 0.4955 - accuracy: 0.8657
Accuracy: 86.57%

y_pred = np.round(vgg16_model.predict(test_data)).astype(int)

target_names = ['Benign', 'Malignant']
report = classification_report(test_labels, y_pred, target_names=target_names, output_dict=True)

for target_name in target_names:
    precision = report[target_name]['precision']
    recall = report[target_name]['recall']
    f1_score = report[target_name]['f1-score']
  
# Average precision, recall, and F1-score
avg_precision = report['weighted avg']['precision']
avg_recall = report['weighted avg']['recall']
avg_f1_score = report['weighted avg']['f1-score']

print('Average Precision: {:.2f}%'.format(avg_precision*100))
print('Average Recall: {:.2f}%'.format(avg_recall*100))
print('Average F1 Score: {:.2f}%'.format(avg_f1_score*100))

vgg16_precision = avg_precision
vgg16_recall = avg_recall
vgg16_f1score = avg_f1_score

51/51 [==============================] - 2s 41ms/step
Average Precision: 86.59%
Average Recall: 86.57%
Average F1 Score: 86.57%

# Get predicted probabilities for test set
y_pred_prob_tl = vgg16_model.predict(test_data)

# Get false positive rate, true positive rate, and thresholds
fpr, tpr, thresholds = roc_curve(test_labels, y_pred_prob_tl)

# Compute AUC score
roc_auc = roc_auc_score(test_labels, y_pred_prob_tl)

# Plot ROC curve
plt.figure(figsize=(4,3))
plt.plot(fpr, tpr, label='ROC curve (AUC = {:.2f})'.format(roc_auc))
plt.plot([0, 1], [0, 1], 'k--', label='Random guess')
plt.xlim([0, 1])
plt.ylim([0, 1])
plt.xlabel('False Positive Rate')
plt.ylabel('True Positive Rate')
plt.title('ROC Curve')
plt.legend(loc='lower right')
plt.show()

51/51 [==============================] - 2s 41ms/step

y_scores = vgg16_model.predict(test_data)
precision, recall, _ = precision_recall_curve(test_labels, y_scores)

plt.figure(figsize=(4,3)) # set figure size
plt.plot(recall, precision, color='b')
plt.xlabel('Recall')
plt.ylabel('Precision')
plt.title('Precision-Recall Curve')
plt.show()

51/51 [==============================] - 2s 41ms/step

# Load the pre-trained ResNet50V2 model
resnet50v2 = ResNet50V2(include_top=False, weights='imagenet', input_shape=(128, 128, 3))

# Freeze the layers in the pre-trained model
for layer in resnet50v2.layers:
    layer.trainable = False

Downloading data from https://storage.googleapis.com/tensorflow/keras-applications/resnet/resnet50v2_weights_tf_dim_ordering_tf_kernels_notop.h5
94668760/94668760 [==============================] - 0s 0us/step

ResNet50V2_model = Sequential([
    resnet50v2,
    Flatten(),
    Dense(512, activation='relu'),
    BatchNormalization(),
    Dropout(0.5),
    Dense(256, activation='relu'),
    BatchNormalization(),
    Dropout(0.5),
    Dense(1, activation='sigmoid')
], name="ResNet50V2_model")

ResNet50V2_model.compile(optimizer='adam', loss='binary_crossentropy', metrics=['accuracy'])

ResNet50V2_model.summary()

Model: "ResNet50V2_model"
_________________________________________________________________
 Layer (type)                Output Shape              Param #   
=================================================================
 resnet50v2 (Functional)     (None, 4, 4, 2048)        23564800  
                                                                 
 flatten_2 (Flatten)         (None, 32768)             0         
                                                                 
 dense_9 (Dense)             (None, 512)               16777728  
                                                                 
 batch_normalization_13 (Bat  (None, 512)              2048      
 chNormalization)                                                
                                                                 
 dropout_10 (Dropout)        (None, 512)               0         
                                                                 
 dense_10 (Dense)            (None, 256)               131328    
                                                                 
 batch_normalization_14 (Bat  (None, 256)              1024      
 chNormalization)                                                
                                                                 
 dropout_11 (Dropout)        (None, 256)               0         
                                                                 
 dense_11 (Dense)            (None, 1)                 257       
                                                                 
=================================================================
Total params: 40,477,185
Trainable params: 16,910,849
Non-trainable params: 23,566,336
_________________________________________________________________

plot_model(ResNet50V2_model)

ResNet50V2_model_history = ResNet50V2_model.fit(train_data, train_labels, epochs=50, verbose=1)

# Store accuracy and loss history for each epoch
ResNet_accuracy_history = ResNet50V2_model_history.history['accuracy']
ResNet_loss_history = ResNet50V2_model_history.history['loss']

Epoch 1/50
161/161 [==============================] - 12s 41ms/step - loss: 0.5924 - accuracy: 0.7454
Epoch 2/50
161/161 [==============================] - 6s 37ms/step - loss: 0.3890 - accuracy: 0.8336
Epoch 3/50
161/161 [==============================] - 6s 37ms/step - loss: 0.2569 - accuracy: 0.8980
Epoch 4/50
161/161 [==============================] - 6s 37ms/step - loss: 0.1806 - accuracy: 0.9279
Epoch 5/50
161/161 [==============================] - 6s 37ms/step - loss: 0.1536 - accuracy: 0.9411
Epoch 6/50
161/161 [==============================] - 6s 37ms/step - loss: 0.1205 - accuracy: 0.9539
Epoch 7/50
161/161 [==============================] - 6s 37ms/step - loss: 0.1011 - accuracy: 0.9637
Epoch 8/50
161/161 [==============================] - 6s 37ms/step - loss: 0.1017 - accuracy: 0.9611
Epoch 9/50
161/161 [==============================] - 6s 37ms/step - loss: 0.0922 - accuracy: 0.9660
Epoch 10/50
161/161 [==============================] - 6s 36ms/step - loss: 0.0925 - accuracy: 0.9658
Epoch 11/50
161/161 [==============================] - 6s 36ms/step - loss: 0.0734 - accuracy: 0.9707
Epoch 12/50
161/161 [==============================] - 6s 36ms/step - loss: 0.0767 - accuracy: 0.9716
Epoch 13/50
161/161 [==============================] - 6s 37ms/step - loss: 0.0550 - accuracy: 0.9806
Epoch 14/50
161/161 [==============================] - 6s 37ms/step - loss: 0.0617 - accuracy: 0.9784
Epoch 15/50
161/161 [==============================] - 6s 37ms/step - loss: 0.0500 - accuracy: 0.9800
Epoch 16/50
161/161 [==============================] - 6s 37ms/step - loss: 0.0524 - accuracy: 0.9810
Epoch 17/50
161/161 [==============================] - 6s 37ms/step - loss: 0.0548 - accuracy: 0.9792
Epoch 18/50
161/161 [==============================] - 6s 37ms/step - loss: 0.0506 - accuracy: 0.9806
Epoch 19/50
161/161 [==============================] - 6s 37ms/step - loss: 0.0527 - accuracy: 0.9794
Epoch 20/50
161/161 [==============================] - 6s 37ms/step - loss: 0.0472 - accuracy: 0.9835
Epoch 21/50
161/161 [==============================] - 6s 36ms/step - loss: 0.0414 - accuracy: 0.9841
Epoch 22/50
161/161 [==============================] - 6s 36ms/step - loss: 0.0503 - accuracy: 0.9825
Epoch 23/50
161/161 [==============================] - 6s 36ms/step - loss: 0.0462 - accuracy: 0.9833
Epoch 24/50
161/161 [==============================] - 6s 37ms/step - loss: 0.0460 - accuracy: 0.9843
Epoch 25/50
161/161 [==============================] - 6s 37ms/step - loss: 0.0488 - accuracy: 0.9839
Epoch 26/50
161/161 [==============================] - 6s 37ms/step - loss: 0.0508 - accuracy: 0.9798
Epoch 27/50
161/161 [==============================] - 6s 36ms/step - loss: 0.0448 - accuracy: 0.9846
Epoch 28/50
161/161 [==============================] - 6s 37ms/step - loss: 0.0325 - accuracy: 0.9879
Epoch 29/50
161/161 [==============================] - 6s 36ms/step - loss: 0.0343 - accuracy: 0.9858
Epoch 30/50
161/161 [==============================] - 6s 38ms/step - loss: 0.0330 - accuracy: 0.9887
Epoch 31/50
161/161 [==============================] - 6s 36ms/step - loss: 0.0307 - accuracy: 0.9899
Epoch 32/50
161/161 [==============================] - 6s 36ms/step - loss: 0.0303 - accuracy: 0.9878
Epoch 33/50
161/161 [==============================] - 6s 37ms/step - loss: 0.0436 - accuracy: 0.9843
Epoch 34/50
161/161 [==============================] - 6s 36ms/step - loss: 0.0424 - accuracy: 0.9839
Epoch 35/50
161/161 [==============================] - 6s 38ms/step - loss: 0.0474 - accuracy: 0.9833
Epoch 36/50
161/161 [==============================] - 6s 36ms/step - loss: 0.0346 - accuracy: 0.9881
Epoch 37/50
161/161 [==============================] - 6s 37ms/step - loss: 0.0371 - accuracy: 0.9879
Epoch 38/50
161/161 [==============================] - 6s 36ms/step - loss: 0.0303 - accuracy: 0.9889
Epoch 39/50
161/161 [==============================] - 6s 36ms/step - loss: 0.0284 - accuracy: 0.9887
Epoch 40/50
161/161 [==============================] - 6s 38ms/step - loss: 0.0256 - accuracy: 0.9924
Epoch 41/50
161/161 [==============================] - 6s 36ms/step - loss: 0.0314 - accuracy: 0.9893
Epoch 42/50
161/161 [==============================] - 6s 36ms/step - loss: 0.0289 - accuracy: 0.9907
Epoch 43/50
161/161 [==============================] - 6s 37ms/step - loss: 0.0280 - accuracy: 0.9891
Epoch 44/50
161/161 [==============================] - 6s 36ms/step - loss: 0.0339 - accuracy: 0.9874
Epoch 45/50
161/161 [==============================] - 6s 37ms/step - loss: 0.0286 - accuracy: 0.9885
Epoch 46/50
161/161 [==============================] - 6s 38ms/step - loss: 0.0270 - accuracy: 0.9907
Epoch 47/50
161/161 [==============================] - 6s 36ms/step - loss: 0.0329 - accuracy: 0.9887
Epoch 48/50
161/161 [==============================] - 6s 36ms/step - loss: 0.0272 - accuracy: 0.9901
Epoch 49/50
161/161 [==============================] - 6s 36ms/step - loss: 0.0238 - accuracy: 0.9924
Epoch 50/50
161/161 [==============================] - 6s 37ms/step - loss: 0.0188 - accuracy: 0.9936

loss, accuracy = ResNet50V2_model.evaluate(test_data, test_labels)
print("Accuracy: {:.2f}%".format(accuracy*100))

51/51 [==============================] - 4s 47ms/step - loss: 0.7101 - accuracy: 0.8663
Accuracy: 86.63%

y_pred = np.round(ResNet50V2_model.predict(test_data)).astype(int)

target_names = ['Benign', 'Malignant']
report = classification_report(test_labels, y_pred, target_names=target_names, output_dict=True)

for target_name in target_names:
    precision = report[target_name]['precision']
    recall = report[target_name]['recall']
    f1_score = report[target_name]['f1-score']
  
# Average precision, recall, and F1-score
avg_precision = report['weighted avg']['precision']
avg_recall = report['weighted avg']['recall']
avg_f1_score = report['weighted avg']['f1-score']

print('Average Precision: {:.2f}%'.format(avg_precision*100))
print('Average Recall: {:.2f}%'.format(avg_recall*100))
print('Average F1 Score: {:.2f}%'.format(avg_f1_score*100))

ResNet_precision = avg_precision
ResNet_recall = avg_recall
ResNet_f1score = avg_f1_score

51/51 [==============================] - 2s 31ms/step
Average Precision: 86.66%
Average Recall: 86.63%
Average F1 Score: 86.62%

# Get predicted probabilities for test set
y_pred = ResNet50V2_model.predict(test_data)

# Get false positive rate, true positive rate, and thresholds
fpr, tpr, thresholds = roc_curve(test_labels, y_pred_prob)

# Compute AUC score
roc_auc = roc_auc_score(test_labels, y_pred_prob)

# Plot ROC curve
plt.figure(figsize=(4,3))
plt.plot(fpr, tpr, label='ROC curve (AUC = {:.2f})'.format(roc_auc))
plt.plot([0, 1], [0, 1], 'k--', label='Random guess')
plt.xlim([0, 1])
plt.ylim([0, 1])
plt.xlabel('False Positive Rate')
plt.ylabel('True Positive Rate')
plt.title('ROC Curve')
plt.legend(loc='lower right')
plt.show()

51/51 [==============================] - 2s 31ms/step

y_scores = ResNet50V2_model.predict(test_data)
precision, recall, _ = precision_recall_curve(test_labels, y_scores)

plt.figure(figsize=(4,3)) # set figure size
plt.plot(recall, precision, color='b')
plt.xlabel('Recall')
plt.ylabel('Precision')
plt.title('Precision-Recall Curve')
plt.show()

51/51 [==============================] - 2s 31ms/step

Model Evaluation

# Evaluate the CNN model
cnn_loss, cnn_accuracy = cnn_model.evaluate(test_data, test_labels)

# Evaluate the VGG16 model
vgg16_loss, vgg16_accuracy = vgg16_model.evaluate(test_data, test_labels)

# Evaluate the ResNet50V2 model
resnet_loss, resnet_accuracy = ResNet50V2_model.evaluate(test_data, test_labels)

print('+-------------------------------------------------------+')
print('|{"Model Evaluation Results"} |   {"loss"} | {"accuracy"}             |')
print('+-----------------+---------------+---------------------+')
print(f'|    {"CNN Model":<15} |    {cnn_loss:.2f}      |        {cnn_accuracy:.2f}        |')
print('+-----------------+---------------+---------------------+')


print(f'|   {"VGG16 Model":<15} |    {vgg16_loss:.2f}      |        {vgg16_accuracy:.2f}        |')
print('+-----------------+---------------+---------------------+')


print(f'| {"ResNet50V2 Model":<15} |    {resnet_loss:.2f}      |        {resnet_accuracy:.2f}         |')
print('+-----------------+---------------+---------------------+')

51/51 [==============================] - 1s 10ms/step - loss: 0.2926 - accuracy: 0.8850
51/51 [==============================] - 2s 40ms/step - loss: 0.4955 - accuracy: 0.8657
51/51 [==============================] - 2s 33ms/step - loss: 0.7101 - accuracy: 0.8663
+-------------------------------------------------------+
|{"Model Evaluation Results"} |   {"loss"} | {"accuracy"}             |
+-----------------+---------------+---------------------+
|    CNN Model       |    0.29      |        0.88        |
+-----------------+---------------+---------------------+
|   VGG16 Model     |    0.50      |        0.87        |
+-----------------+---------------+---------------------+
| ResNet50V2 Model |    0.71      |        0.87         |
+-----------------+---------------+---------------------+

# Extract the accuracy history for each model every 5 epochs
cnn_history = cnn_accuracy_history[::5]
vgg16_history = vgg16_accuracy_history[::5]
resnet_history = ResNet_accuracy_history[::5]

# Plot the accuracy history for each model
plt.plot(cnn_history, label='CNN')
plt.plot(vgg16_history, label='VGG16')
plt.plot(resnet_history, label='ResNet50V2')

# Set the plot title and axis labels
plt.title('Training Accuracy by Epoch (Every 5 Epochs)')
plt.xlabel('Epoch')
plt.ylabel('Accuracy')

# Add a legend to the plot
plt.legend()

# Show the plot
plt.show()

# Extract the loss history for each model every 5 epochs
cnn_history = cnn_loss_history[::5]
vgg16_history = vgg16_loss_history[::5]
resnet_history = ResNet_loss_history[::5]

# Plot the loss history for each model
plt.plot(cnn_history, label='CNN')
plt.plot(vgg16_history, label='VGG16')
plt.plot(resnet_history, label='ResNet50V2')

# Set the plot title and axis labels
plt.title('Training Loss by Epoch (Every 5 Epochs)')
plt.xlabel('Epoch')
plt.ylabel('Loss')

# Add a legend to the plot
plt.legend()

# Show the plot

plt.show()
